# Supplementary material for: Association of Food Intake with Sleep Durations in Adolescents from a Capital City in Northeastern Brazil
Source: Nutrients. 2022 Dec 5;14(23):5180. doi: 10.3390/nu14235180 (PMC9735429; doi:10.3390/nu14235180)
Supplement: Supplementary file 1 [file nutrients-14-05180-s001.zip]

Archive with 1 entries (1 files):
- nutrients-2022499-supplementary.pdf
